# Supplementary material for: Identification and validation of glomerulotubular crosstalk genes mediating IgA nephropathy by integrated bioinformatics
Source: BMC Nephrol. 2022 Apr 13;23:143. doi: 10.1186/s12882-022-02779-7 (PMC9008921; doi:10.1186/s12882-022-02779-7)
Supplement: Supplementary file 1 — Additional file 1. [file 12882_2022_2779_MOESM1_ESM.xls]

## Sheet: Glo_DEGs
Tag	logFC	AveExpr	t	P.Value	adj.P.Val	B
CALHM2	0.992979	7.40245	11.2365	3.49772e-15	2.59526e-11	24.1579
HLX	1.44893	8.09698	11.1698	4.32219e-15	2.59526e-11	23.9568
TCIM	1.29452	9.49612	10.8057	1.38784e-14	4.39142e-11	22.8468
PDK4	-1.40348	8.37071	-10.7341	1.7493e-14	4.39142e-11	22.6263
LPAR6	1.17402	10.0734	10.7204	1.82839e-14	4.39142e-11	22.5841
CYP27B1	-2.11438	8.39908	-10.2083	9.75564e-14	1.95259e-10	20.9858
FXYD5	0.927859	8.31376	10.1346	1.24474e-13	2.13543e-10	20.7529
ADGRE5	1.18861	7.92213	9.95391	2.26851e-13	3.40532e-10	20.1786
ZNF189	-1.01478	9.4776	-9.53874	9.13874e-13	1.21941e-09	18.8434
CX3CR1	2.10543	8.10016	9.34042	1.79049e-12	2.1502e-09	18.1979
CD48	1.7406	7.85585	9.28033	2.1971e-12	2.39864e-09	18.0014
SLC19A2	-0.930717	6.97193	-9.14352	3.506e-12	3.34527e-09	17.5525
SH2B3	0.875434	10.097	9.13407	3.62133e-12	3.34527e-09	17.5214
PLEKHO2	0.714379	9.10091	9.00966	5.54932e-12	4.76012e-09	17.1111
HCLS1	1.26469	9.33792	8.98664	6.00645e-12	4.80876e-09	17.035
FCER1G	1.62007	8.53823	8.82728	1.04043e-11	7.80908e-09	16.5066
GBP2	1.1328	8.06933	8.71547	1.53207e-11	1.08227e-08	16.1342
FCN1	2.16819	7.74619	8.67575	1.75832e-11	1.11016e-08	16.0016
ARHGEF26	-0.694069	6.4058	-8.66826	1.80467e-11	1.11016e-08	15.9766
SERPINH1	0.849203	9.2578	8.65076	1.91767e-11	1.11016e-08	15.9181
HCK	1.82878	7.28326	8.4173	4.32415e-11	2.3604e-08	15.135
CEBPA	1.02338	7.15779	8.38367	4.86356e-11	2.53941e-08	15.0217
SOX17	0.857244	6.72414	8.36674	5.16005e-11	2.58196e-08	14.9647
ADAMTS1	1.44158	8.78969	8.26273	7.4274e-11	3.56783e-08	14.6137
IL10RA	1.62898	7.20368	8.24249	7.9738e-11	3.68298e-08	14.5453
HHEX	1.10516	6.6228	8.22702	8.41847e-11	3.74435e-08	14.4929
SDF2L1	0.708391	8.94453	8.10528	1.2912e-10	5.53787e-08	14.0806
CDR2L	0.654711	7.68166	8.01018	1.8049e-10	7.22502e-08	13.7575
CD53	1.75972	9.19388	7.9373	2.33398e-10	9.04154e-08	13.5096
RAC2	1.24069	8.62568	7.86384	3.02556e-10	1.10518e-07	13.2592
IFI30	1.48577	10.7904	7.86169	3.04859e-10	1.10518e-07	13.2519
MEF2C	0.764507	8.63546	7.85433	3.12901e-10	1.10518e-07	13.2268
STK10	0.637518	7.51561	7.84449	3.23984e-10	1.11164e-07	13.1932
ANXA6	0.619142	9.20104	7.75933	4.37918e-10	1.42134e-07	12.9024
FBXO21	-0.80618	10.6525	-7.73042	4.85144e-10	1.53318e-07	12.8036
PYCARD	1.42244	7.39145	7.71538	5.11714e-10	1.53629e-07	12.7521
TYROBP	2.01866	8.13645	7.69897	5.42358e-10	1.57396e-07	12.696
CASP1	0.996051	7.05668	7.67859	5.82991e-10	1.57543e-07	12.6263
SYT12	0.781513	6.45592	7.67567	5.89062e-10	1.57543e-07	12.6163
MCAM	0.717477	7.45739	7.64853	6.4859e-10	1.65722e-07	12.5234
LST1	1.12721	7.45	7.5172	1.034e-09	2.48345e-07	12.0732
SLC43A3	0.65977	7.73853	7.50378	1.08454e-09	2.55376e-07	12.0271
NETO2	1.34176	7.59991	7.4885	1.14505e-09	2.60521e-07	11.9747
ADA	0.831097	6.43862	7.48735	1.14977e-09	2.60521e-07	11.9707
TACC3	0.587486	5.98062	7.44892	1.31817e-09	2.91834e-07	11.8388
SOWAHC	-0.929042	7.84458	-7.44502	1.33657e-09	2.91834e-07	11.8254
TNFRSF1B	1.14434	6.98749	7.40762	1.52687e-09	3.27432e-07	11.6969
LY96	1.22641	7.21098	7.37215	1.73235e-09	3.59972e-07	11.575
LAPTM5	1.47981	9.30641	7.3708	1.7407e-09	3.59972e-07	11.5703
LYZ	2.22451	8.50737	7.36635	1.76854e-09	3.59972e-07	11.555
MANF	0.638203	9.95165	7.32855	2.02341e-09	3.94212e-07	11.425
ARPC1B	0.915353	10.1038	7.32691	2.03523e-09	3.94212e-07	11.4194
CD52	1.70673	6.89023	7.31888	2.09434e-09	3.96265e-07	11.3918
DOCK2	1.23807	6.36234	7.31655	2.11183e-09	3.96265e-07	11.3837
TWIST1	0.7498	5.55223	7.28702	2.3461e-09	4.33452e-07	11.2822
FSCN1	0.641962	7.49624	7.27483	2.45036e-09	4.44449e-07	11.2402
RHOC	0.844617	10.733	7.25614	2.61915e-09	4.50094e-07	11.1758
PLAC8	1.61972	6.40949	7.25223	2.65587e-09	4.50094e-07	11.1624
MICB	1.00517	8.11676	7.25169	2.66106e-09	4.50094e-07	11.1605
UCP2	1.08838	8.40285	7.24425	2.73259e-09	4.50722e-07	11.1349
ITGB2	1.63112	7.37488	7.21288	3.05605e-09	4.89334e-07	11.0269
SLC27A3	0.716948	8.95601	7.20755	3.11467e-09	4.91626e-07	11.0085
CBR3	0.711283	6.67231	7.20419	3.15223e-09	4.91626e-07	10.997
ARHGEF6	0.68287	9.00939	7.16294	3.65199e-09	5.62266e-07	10.8549
CSF1R	1.26413	8.0002	7.14697	3.86614e-09	5.78987e-07	10.7998
TRPV2	0.668181	7.377	7.12798	4.13715e-09	6.0589e-07	10.7344
SH3BGRL3	0.72954	9.37418	7.06416	5.19581e-09	7.35479e-07	10.5144
PER1	-0.676033	9.1188	-7.03551	5.75533e-09	7.85406e-07	10.4156
CD14	1.38645	8.61998	7.0086	6.33605e-09	8.5494e-07	10.3228
KLF9	-0.623608	7.07871	-6.94466	7.96181e-09	1.0281e-06	10.1022
PCDH12	0.849278	9.01312	6.90448	9.19069e-09	1.17416e-06	9.96363
TRAF3IP3	0.714445	5.91983	6.88576	9.8267e-09	1.21727e-06	9.89902
NFKBIE	0.909974	7.24231	6.8856	9.83221e-09	1.21727e-06	9.89848
CRIP1	0.992958	8.05065	6.87228	1.03117e-08	1.2426e-06	9.8525
EPB41L2	0.676477	7.59425	6.87131	1.03473e-08	1.2426e-06	9.84918
MYRIP	-0.660103	6.46313	-6.83963	1.15875e-08	1.35454e-06	9.73986
MAP4K4	0.629328	8.06015	6.8389	1.16177e-08	1.35454e-06	9.73734
CSTA	1.51967	6.32588	6.79927	1.33856e-08	1.5175e-06	9.60057
TSC22D3	-0.732015	12.0256	-6.79559	1.35626e-08	1.5175e-06	9.58788
IFI16	0.695897	9.15466	6.79398	1.3641e-08	1.5175e-06	9.58232
CORO1A	1.13966	6.95186	6.79127	1.37737e-08	1.5175e-06	9.57297
SMAGP	0.595452	7.84512	6.78596	1.40377e-08	1.53254e-06	9.55464
PXDN	0.973254	8.83799	6.77197	1.47575e-08	1.5966e-06	9.50636
CFP	0.762458	6.78678	6.75536	1.56602e-08	1.67914e-06	9.44903
GPR65	1.05714	6.33321	6.74831	1.60594e-08	1.7067e-06	9.42472
G6PC	-1.4814	5.93545	-6.72417	1.7507e-08	1.82819e-06	9.34139
TM4SF1	0.683067	10.4364	6.72	1.77697e-08	1.83962e-06	9.32701
ACTA2	1.27971	10.639	6.71288	1.82278e-08	1.85506e-06	9.30243
GMFG	0.753932	9.01653	6.70126	1.90004e-08	1.91458e-06	9.26235
PLK2	1.15626	7.99852	6.69934	1.91315e-08	1.91458e-06	9.25571
CASP4	0.612796	7.73822	6.67839	2.0619e-08	2.01312e-06	9.18342
LYN	1.0699	7.61816	6.67291	2.10269e-08	2.03639e-06	9.1645
CCRL2	0.810295	7.26353	6.66035	2.19922e-08	2.11283e-06	9.12117
CTSS	1.31175	7.25734	6.65764	2.22057e-08	2.11641e-06	9.11184
TIGAR	0.900174	7.27608	6.65154	2.2695e-08	2.13221e-06	9.0908
DNMT1	0.637955	8.81602	6.65116	2.27265e-08	2.13221e-06	9.08946
MAN2B1	0.78184	8.48268	6.63579	2.40098e-08	2.23514e-06	9.03643
TBX3	0.761284	8.5038	6.62528	2.49285e-08	2.2816e-06	9.00017
DOK2	0.656508	6.75073	6.6236	2.50788e-08	2.2816e-06	8.99437
AVPI1	-0.600411	8.86369	-6.61525	2.58377e-08	2.33297e-06	8.96559
RFTN1	0.61706	10.1732	6.60096	2.71911e-08	2.43685e-06	8.9163
KCNK5	-1.04141	7.31935	-6.59006	2.82717e-08	2.51493e-06	8.87867
JPT1	0.774481	7.71423	6.58091	2.92114e-08	2.57391e-06	8.84711
CYP2B6	-0.633733	5.87159	-6.57945	2.93634e-08	2.57391e-06	8.8421
PARP12	0.804273	8.96852	6.55596	3.19345e-08	2.779e-06	8.76106
NMI	0.807338	8.81181	6.54763	3.28994e-08	2.81762e-06	8.73233
NCF2	1.5975	7.46148	6.51916	3.64213e-08	3.03738e-06	8.63416
PLEKHO1	0.627867	7.76342	6.51213	3.73472e-08	3.09312e-06	8.60992
TOR4A	0.623625	6.99986	6.50976	3.76651e-08	3.09808e-06	8.60174
AOAH	1.0276	6.26405	6.4632	4.44797e-08	3.49122e-06	8.44122
CCL4	1.42898	8.4615	6.45381	4.59962e-08	3.55915e-06	8.40886
FGL2	0.75562	10.097	6.41606	5.26329e-08	3.95043e-06	8.27877
CISH	-0.743527	8.40474	-6.41381	5.30576e-08	3.95757e-06	8.27102
NDC80	0.728507	4.87987	6.38264	5.93001e-08	4.36893e-06	8.16367
RNASE4	-0.595726	9.1257	-6.35788	6.47779e-08	4.7434e-06	8.0784
CD300A	1.00827	6.69454	6.34375	6.81292e-08	4.95857e-06	8.02972
CD248	0.691764	7.75503	6.3391	6.92677e-08	5.01106e-06	8.01373
DDX39A	0.646419	8.36271	6.32235	7.35328e-08	5.12218e-06	7.95607
GZMA	1.20913	6.37451	6.32138	7.37894e-08	5.12218e-06	7.95271
ANKS1B	-0.75027	5.81631	-6.31404	7.57456e-08	5.22459e-06	7.92746
DOCK10	0.928505	5.63246	6.31234	7.62053e-08	5.22459e-06	7.92162
CYBB	1.32214	6.51715	6.311	7.65699e-08	5.22459e-06	7.91702
CST7	0.639403	7.18273	6.29659	8.06085e-08	5.46908e-06	7.86742
CKLF	0.773564	8.88211	6.27418	8.73148e-08	5.79317e-06	7.79031
SLC26A4	-0.651133	6.1583	-6.26995	8.86431e-08	5.84899e-06	7.77575
TEAD4	0.658535	8.42399	6.2598	9.19091e-08	6.03135e-06	7.74084
PHLDA2	1.49583	5.97486	6.25348	9.40029e-08	6.13522e-06	7.7191
IER5	0.726587	9.32226	6.22444	1.04254e-07	6.73113e-06	7.61925
TLR1	1.06584	5.35287	6.21735	1.06918e-07	6.75781e-06	7.5949
A2M	0.665186	12.4949	6.18767	1.18845e-07	7.32287e-06	7.49289
ENO2	0.653039	7.09297	6.18691	1.19166e-07	7.32287e-06	7.49029
PSMB9	0.714338	10.7357	6.18537	1.1982e-07	7.32287e-06	7.48501
TIPARP	-0.672462	10.387	-6.16995	1.26587e-07	7.63914e-06	7.43201
EMP3	0.791624	9.47746	6.15833	1.31934e-07	7.92196e-06	7.39211
PYGL	0.761492	7.72334	6.1422	1.39728e-07	8.26601e-06	7.33674
COL4A1	0.812146	10.8847	6.13597	1.42861e-07	8.38491e-06	7.31535
CD247	0.756731	6.59014	6.13544	1.43135e-07	8.38491e-06	7.31351
SOX4	0.649197	7.47917	6.13192	1.44937e-07	8.44493e-06	7.30144
TAGLN	1.28537	8.93929	6.10218	1.61117e-07	9.3022e-06	7.19937
PECAM1	0.607904	10.421	6.09155	1.67326e-07	9.61443e-06	7.16291
KCNMB1	0.601409	7.1644	6.06699	1.82598e-07	1.03435e-05	7.07868
TCIRG1	0.877635	8.68492	6.06492	1.83946e-07	1.03709e-05	7.07159
SLC15A3	0.642465	8.49094	6.0232	2.13353e-07	1.16632e-05	6.9286
CYP4A11	-1.01746	7.48503	-6.01848	2.1696e-07	1.17895e-05	6.91243
RASSF2	0.988278	7.20142	6.01026	2.23386e-07	1.2084e-05	6.88429
PPP1R3C	0.976339	9.49069	6.00339	2.28901e-07	1.22718e-05	6.86078
TGFBI	1.56268	8.767	5.99553	2.35385e-07	1.24526e-05	6.83385
SLA	0.773394	8.53086	5.96452	2.62779e-07	1.37804e-05	6.72773
LCP1	1.12825	8.53488	5.95585	2.70988e-07	1.39186e-05	6.69807
PTPRC	1.06079	6.34699	5.95576	2.71073e-07	1.39186e-05	6.69777
FAR2	0.743981	7.05584	5.95533	2.71488e-07	1.39186e-05	6.6963
CCR1	0.981482	6.59297	5.95381	2.72959e-07	1.39186e-05	6.69109
GK	-0.678658	7.38628	-5.93906	2.87627e-07	1.44986e-05	6.64064
S100A4	0.991678	10.7172	5.91515	3.13082e-07	1.56009e-05	6.55891
PSMB10	0.892819	9.13877	5.90248	3.27469e-07	1.61834e-05	6.51561
SYNM	0.623787	8.72444	5.89111	3.40935e-07	1.65726e-05	6.47677
CYP3A5	-0.637482	6.45538	-5.89025	3.41966e-07	1.65726e-05	6.47386
XYLT1	-0.595892	7.46196	-5.89002	3.42245e-07	1.65726e-05	6.47308
THBD	0.848783	7.71275	5.88679	3.46195e-07	1.66966e-05	6.46202
VAV1	0.648114	5.89758	5.88392	3.4973e-07	1.67996e-05	6.45223
SLC22A8	-1.41135	8.28538	-5.87198	3.64847e-07	1.72496e-05	6.41145
MSX1	0.64434	6.57835	5.86445	3.74704e-07	1.75774e-05	6.38577
PTPRE	0.841005	7.60932	5.85936	3.81519e-07	1.76747e-05	6.3684
ARHGAP15	0.787094	7.07151	5.85918	3.81765e-07	1.76747e-05	6.36778
RASL11B	-0.774324	11.4184	-5.85851	3.82666e-07	1.76747e-05	6.36551
SLC16A4	-0.709244	8.89494	-5.83247	4.19636e-07	1.90166e-05	6.27665
LRRC32	0.665241	10.2071	5.77794	5.08909e-07	2.20528e-05	6.09085
LILRB2	1.01896	5.12214	5.77768	5.09381e-07	2.20528e-05	6.08995
EZH2	0.660982	4.9069	5.77705	5.10507e-07	2.20528e-05	6.08783
CD36	1.39236	5.4284	5.76471	5.33279e-07	2.29539e-05	6.0458
TUBB6	0.595331	10.3732	5.76131	5.39709e-07	2.31477e-05	6.03425
PTPN6	0.685072	8.37105	5.74627	5.69177e-07	2.42385e-05	5.98305
HRG	-1.00448	7.41341	-5.73785	5.86347e-07	2.47938e-05	5.95443
SASH3	0.722516	6.63635	5.73494	5.92411e-07	2.49623e-05	5.94452
GIMAP4	0.671651	10.3263	5.7235	6.16818e-07	2.5662e-05	5.90565
MICALL2	0.741807	7.34433	5.72316	6.17564e-07	2.5662e-05	5.90448
IRF1	0.766751	8.82941	5.70629	6.55449e-07	2.66823e-05	5.84715
BTK	0.614796	6.30298	5.6866	7.02589e-07	2.82664e-05	5.78028
SRPX2	0.746202	5.23034	5.68613	7.03776e-07	2.82664e-05	5.77866
PLAAT4	0.597428	9.57507	5.67792	7.24435e-07	2.88071e-05	5.75081
CD44	0.928466	6.80511	5.66829	7.49444e-07	2.91265e-05	5.71813
LTB	0.744263	6.7316	5.66634	7.54625e-07	2.91666e-05	5.7115
MS4A6A	1.28195	7.96938	5.65792	7.77359e-07	2.97303e-05	5.68293
CEMIP2	-0.686771	9.13183	-5.65594	7.82783e-07	2.98427e-05	5.67623
FGR	0.915951	8.15885	5.64982	7.99862e-07	3.03014e-05	5.65546
GLIPR1	0.903253	6.96284	5.6441	8.16155e-07	3.06288e-05	5.63605
ADGRE2	0.84651	5.48965	5.63177	8.52361e-07	3.18879e-05	5.59427
LIPA	0.58999	11.5761	5.6304	8.56484e-07	3.19426e-05	5.58962
H2BC21	0.703451	7.86071	5.62759	8.65004e-07	3.19474e-05	5.5801
GATA3	0.906634	7.93335	5.62675	8.67572e-07	3.19474e-05	5.57724
MYO1F	0.958577	7.68855	5.62446	8.74588e-07	3.20211e-05	5.56949
P2RY13	0.975897	5.92263	5.6128	9.11242e-07	3.30038e-05	5.52998
HBB	2.46215	10.703	5.59666	9.64462e-07	3.44741e-05	5.47535
ALB	-2.0384	7.51523	-5.59664	9.64552e-07	3.44741e-05	5.47527
FN1	1.26788	8.02042	5.5952	9.69455e-07	3.45465e-05	5.47039
SLC13A2	-0.700235	7.00239	-5.5873	9.96765e-07	3.53102e-05	5.44365
CCDC91	-0.667061	10.3247	-5.55287	1.12499e-06	3.88219e-05	5.32722
PPARG	0.593866	7.2749	5.54925	1.13937e-06	3.90935e-05	5.315
NIBAN1	0.898825	6.78144	5.54722	1.14754e-06	3.92614e-05	5.30813
TNFAIP8	0.905601	7.89424	5.53415	1.20142e-06	4.07567e-05	5.26398
LY86	0.75967	7.78688	5.52925	1.22226e-06	4.09463e-05	5.24744
CFD	1.13225	7.02851	5.52782	1.22843e-06	4.09463e-05	5.2426
ACTN1	0.897113	7.08979	5.52725	1.23088e-06	4.09463e-05	5.24068
HK3	0.736821	6.68204	5.50309	1.33981e-06	4.40816e-05	5.15912
SPSB1	-0.627409	7.42724	-5.49594	1.37381e-06	4.48319e-05	5.13501
ITGAM	1.08578	6.74852	5.4741	1.4831e-06	4.77494e-05	5.0614
CCL5	0.805797	6.21485	5.47305	1.48857e-06	4.77974e-05	5.05786
SLC37A4	-0.623696	9.50911	-5.47208	1.49363e-06	4.78319e-05	5.0546
NT5DC2	0.79932	6.87208	5.43744	1.68626e-06	5.27352e-05	4.93797
GATA6	-0.665124	5.53143	-5.43576	1.69622e-06	5.29088e-05	4.93231
COL4A2	0.729735	9.74936	5.42728	1.74727e-06	5.39496e-05	4.9038
ARG2	-0.832998	7.47886	-5.42728	1.74729e-06	5.39496e-05	4.90379
RAPGEF5	0.659878	8.10098	5.42128	1.78436e-06	5.43866e-05	4.88361
CYP3A7	-0.939703	6.69459	-5.42045	1.78951e-06	5.44057e-05	4.88084
ICAM2	0.727402	10.3674	5.41284	1.83781e-06	5.54529e-05	4.85524
RNF186	-1.11452	8.03426	-5.4112	1.84836e-06	5.56314e-05	4.84973
FAM49A	0.611431	5.35459	5.40299	1.90216e-06	5.69652e-05	4.82215
SHANK2	-0.603208	7.23022	-5.40203	1.90856e-06	5.70147e-05	4.81893
GSTA3	-0.644912	6.45873	-5.40044	1.91922e-06	5.70493e-05	4.81357
LCP2	0.651832	6.91437	5.39676	1.94405e-06	5.74954e-05	4.80122
JCAD	0.734397	7.54803	5.36734	2.1544e-06	6.23427e-05	4.70248
ADRB2	0.659803	5.83434	5.36436	2.17692e-06	6.26923e-05	4.69249
TAP1	0.593125	9.88721	5.35655	2.23709e-06	6.42708e-05	4.66629
EVA1B	0.682691	8.61208	5.32336	2.51155e-06	6.98598e-05	4.55511
ETNK2	-0.784465	6.89256	-5.32209	2.52276e-06	6.98598e-05	4.55083
COL1A2	1.74122	8.30579	5.31524	2.58365e-06	7.10001e-05	4.52792
CSTB	0.58729	11.7841	5.31265	2.6071e-06	7.14809e-05	4.51924
CAVIN3	0.760776	8.08857	5.28847	2.83603e-06	7.70539e-05	4.4384
NR4A2	-0.747867	5.48059	-5.28718	2.84884e-06	7.72274e-05	4.43407
EVI2A	1.36058	6.71848	5.28453	2.87519e-06	7.77662e-05	4.42523
C1QA	1.74882	7.19076	5.26862	3.03879e-06	8.15801e-05	4.37208
POSTN	1.2474	10.7451	5.26818	3.04338e-06	8.15801e-05	4.37064
TLR2	1.17977	7.45241	5.24957	3.24679e-06	8.58827e-05	4.30851
ESRRG	-0.708897	6.99157	-5.23927	3.36502e-06	8.88143e-05	4.27418
APOH	-1.10498	7.01881	-5.23858	3.37316e-06	8.8834e-05	4.27185
PILRA	0.599254	6.05038	5.21362	3.67835e-06	9.58206e-05	4.18871
PTGER2	0.897069	6.86447	5.21279	3.68897e-06	9.5885e-05	4.18594
KL	-0.934601	9.04746	-5.18434	4.07131e-06	0.000103806	4.09129
TCF4	0.601867	7.78802	5.18358	4.0821e-06	0.00010386	4.08876
NKG7	0.780904	6.24762	5.17645	4.18407e-06	0.000105489	4.06508
SLC6A16	-0.630564	7.43351	-5.17541	4.19918e-06	0.000105498	4.06162
ISG20	1.03568	7.35632	5.16993	4.27961e-06	0.000106848	4.04342
SLC22A5	-0.621911	8.90424	-5.16348	4.37631e-06	0.000108361	4.02198
GNA15	0.63431	5.29462	5.16103	4.4135e-06	0.000108388	4.01386
FKBP5	-1.00597	8.60301	-5.14102	4.72982e-06	0.000113828	3.94745
ALOX5	0.887417	5.87399	5.13019	4.91025e-06	0.000117231	3.91154
PCK1	-1.62071	10.9762	-5.11308	5.20924e-06	0.000122183	3.85485
TIMP1	0.810466	11.5521	5.11155	5.23691e-06	0.000122574	3.84977
LAIR1	0.698063	6.94316	5.11103	5.24632e-06	0.000122574	3.84804
C3AR1	1.19147	7.72457	5.1069	5.32154e-06	0.00012385	3.83439
PPP1CA	0.648677	9.73838	5.10584	5.34119e-06	0.000124067	3.83086
MICAL1	0.656675	6.47169	5.08771	5.68596e-06	0.000130207	3.77087
ELOVL4	-0.748024	6.52578	-5.05563	6.35047e-06	0.000141227	3.66491
GHR	-0.72041	10.6894	-5.04656	6.55206e-06	0.000144906	3.63495
FKBP11	0.680184	8.18901	5.04522	6.58229e-06	0.000145307	3.63054
SOX18	0.733376	5.9896	5.03788	6.75065e-06	0.000148477	3.60634
IFI35	0.841361	9.28536	5.02627	7.02552e-06	0.000153679	3.56809
PRKAR2B	-0.657382	11.2035	-5.02165	7.13806e-06	0.000155292	3.55286
EVI2B	1.2829	6.71782	5.02044	7.16775e-06	0.000155375	3.54888
GBP1	0.981361	7.91876	5.01226	7.37211e-06	0.000158923	3.52194
RASL12	0.628613	6.67349	5.00367	7.59306e-06	0.000162251	3.49365
FOSB	-1.65395	7.43531	-5.00309	7.60812e-06	0.000162284	3.49175
LGALS1	0.778409	11.2605	4.98693	8.042e-06	0.000169104	3.43862
VEGFC	0.823031	8.21007	4.98515	8.09134e-06	0.000169579	3.43276
LPXN	0.62041	8.02113	4.97587	8.35297e-06	0.000174246	3.40227
SLC4A4	-0.612174	7.29902	-4.94999	9.12782e-06	0.000186819	3.31731
GBA3	-1.02589	8.19266	-4.94949	9.14343e-06	0.000186819	3.31568
CD86	0.586578	5.4539	4.94267	9.35933e-06	0.000190502	3.29333
IFI44	1.01693	9.07952	4.93209	9.70435e-06	0.000194557	3.25867
APLNR	0.825156	10.4557	4.93129	9.73108e-06	0.000194768	3.25603
USP46	-0.634702	9.43598	-4.91564	1.02662e-05	0.00020211	3.20478
HTR2B	1.52813	6.5285	4.90506	1.06439e-05	0.000206499	3.1702
KCNJ2	0.717517	7.67817	4.89638	1.09641e-05	0.000211586	3.14183
FABP1	-1.38369	7.73711	-4.89586	1.09837e-05	0.000211586	3.14012
CLEC10A	0.630563	5.61519	4.89282	1.10985e-05	0.00021325	3.13017
NR3C2	-0.612051	9.04487	-4.88644	1.13425e-05	0.000215597	3.10936
TMSB10	0.588934	12.982	4.88621	1.13516e-05	0.000215597	3.10859
EGF	-1.2306	7.50623	-4.88588	1.13642e-05	0.000215597	3.10753
COL5A2	0.941359	6.17313	4.86773	1.209e-05	0.000226146	3.04828
SAC3D1	0.610929	7.27031	4.86686	1.21259e-05	0.000226146	3.04545
RIDA	-1.02704	9.41942	-4.86032	1.23995e-05	0.000230688	3.0241
HCP5	0.675035	9.01445	4.85846	1.24783e-05	0.000231611	3.01804
SH3YL1	-0.617916	9.3789	-4.80971	1.47293e-05	0.000263704	2.85941
IGSF6	0.932043	4.91886	4.80468	1.4983e-05	0.000267356	2.84308
MAOA	-0.671304	9.45068	-4.79018	1.57392e-05	0.000278369	2.796
MNDA	1.3121	7.31898	4.78361	1.60937e-05	0.000283802	2.77471
PLEK	0.653631	7.05545	4.76459	1.71656e-05	0.000298756	2.71308
IRF7	0.850749	7.40601	4.73704	1.88436e-05	0.000321439	2.62396
SNAI2	0.592273	9.59431	4.71475	2.0318e-05	0.000340591	2.55199
PBLD	-0.90521	9.28176	-4.71154	2.05393e-05	0.000343165	2.54164
SLC17A1	-1.11912	7.82566	-4.70264	2.11658e-05	0.000351564	2.51294
CDHR5	-0.619219	5.82216	-4.68939	2.21326e-05	0.000365096	2.47029
SLC27A2	-1.29988	9.52551	-4.67118	2.35336e-05	0.000383987	2.41169
AFM	-1.06069	7.09202	-4.64102	2.60466e-05	0.000417615	2.31485
CXCR4	1.00464	8.24845	4.63786	2.63248e-05	0.000421513	2.30471
CD37	0.599532	5.48579	4.63727	2.63769e-05	0.000421784	2.30283
C1QB	1.65059	6.61673	4.62957	2.7068e-05	0.000429974	2.27814
BHMT2	-1.05427	9.4075	-4.61658	2.82742e-05	0.000444431	2.23655
MELK	0.814939	5.98701	4.60931	2.89722e-05	0.00045362	2.21329
PTX3	1.31123	4.75557	4.6015	2.97409e-05	0.000461517	2.18831
CR2	-0.707751	7.52518	-4.59804	3.00873e-05	0.000465617	2.17726
PAH	-1.33477	11.1474	-4.59217	3.06848e-05	0.000473642	2.15851
CCR2	0.634347	5.77953	4.59124	3.07809e-05	0.000474286	2.15552
ADA2	0.721801	10.0649	4.58582	3.1345e-05	0.00048013	2.13821
TMSB15A	1.1797	9.21754	4.58417	3.15178e-05	0.000481684	2.13296
EXPH5	-0.58746	8.2794	-4.58409	3.15267e-05	0.000481684	2.13269
PRODH2	-1.0342	10.3574	-4.58356	3.15821e-05	0.000481918	2.13102
GJA4	0.672175	9.07308	4.56723	3.33555e-05	0.000498837	2.07893
CALML3	-0.786689	6.85153	-4.56344	3.37816e-05	0.000503328	2.06683
HPD	-1.65052	9.41254	-4.55445	3.48111e-05	0.00051547	2.03821
LHFPL2	0.699248	7.54552	4.55181	3.51195e-05	0.000517485	2.0298
GATM	-1.10365	10.9434	-4.54111	3.6397e-05	0.000534342	1.99574
CDO1	0.624261	6.56299	4.53206	3.75123e-05	0.000546043	1.96698
XPNPEP2	-1.30668	8.11938	-4.52816	3.80035e-05	0.000551856	1.95458
PGF	0.690715	6.30229	4.51586	3.95935e-05	0.000570077	1.91553
NFIL3	-0.605618	8.58641	-4.5117	4.01456e-05	0.000575455	1.90234
ADAP2	0.668819	6.80584	4.51127	4.02037e-05	0.000575455	1.90096
COL6A3	1.65218	7.28856	4.50705	4.07716e-05	0.000581504	1.8876
GSTA1	-1.59037	10.5652	-4.50646	4.08529e-05	0.000581773	1.8857
IFITM1	0.733832	11.464	4.49324	4.26893e-05	0.00060013	1.84382
CUBN	-1.35074	9.27533	-4.48036	4.4557e-05	0.000622191	1.80304
LRRC2	-0.673788	9.45926	-4.47583	4.52323e-05	0.000628937	1.78872
ZNF331	-0.594718	7.22513	-4.4736	4.55687e-05	0.000631182	1.78166
IGF1	-1.12358	8.25903	-4.4433	5.03848e-05	0.00067833	1.68602
SPHK1	0.59069	6.41451	4.44213	5.05812e-05	0.000680213	1.68232
SLC5A12	-1.07885	6.57162	-4.41709	5.495e-05	0.000731591	1.60349
TRBC1	0.66515	6.51027	4.41506	5.53193e-05	0.000735692	1.59711
LTF	1.3459	7.74609	4.41292	5.57127e-05	0.000738875	1.59038
CLEC7A	0.599774	5.55433	4.41215	5.58544e-05	0.000739532	1.58796
PLA2G4A	0.752169	5.3107	4.37641	6.28446e-05	0.000812379	1.47582
SH3GL2	-0.75053	6.5053	-4.3751	6.3117e-05	0.000814149	1.4717
CORO1C	0.633405	9.06538	4.37105	6.39652e-05	0.000822439	1.45901
PRF1	0.63366	7.14713	4.36861	6.44817e-05	0.000826352	1.45137
PPARGC1A	-0.841473	7.40913	-4.36477	6.53012e-05	0.000835146	1.43936
MX2	0.858004	8.65659	4.36161	6.59846e-05	0.000839417	1.42946
C1orf21	-0.715865	8.72967	-4.34518	6.96464e-05	0.000877632	1.37813
SLC13A3	-1.07905	9.26815	-4.33826	7.12488e-05	0.000894071	1.35652
COL3A1	0.910698	10.1108	4.33311	7.24643e-05	0.000907428	1.34044
ESM1	-1.0496	8.7265	-4.32786	7.37246e-05	0.000920111	1.32406
TSPAN13	0.724559	9.3526	4.3269	7.39563e-05	0.000920354	1.32108
GZMB	0.751169	6.75636	4.32094	7.54155e-05	0.000934428	1.30252
OAS2	0.689604	7.43105	4.31602	7.66436e-05	0.000944984	1.28718
GIPC2	-0.772013	7.04601	-4.31037	7.80763e-05	0.00095773	1.26959
FABP4	1.03731	8.74543	4.30869	7.85066e-05	0.000960066	1.26437
GEM	0.745914	7.95157	4.29203	8.29068e-05	0.00100265	1.21258
MARCO	0.995371	6.15288	4.29149	8.30542e-05	0.00100342	1.21089
DPYS	-1.29708	9.12904	-4.28853	8.38613e-05	0.00101114	1.20171
ID1	0.66152	10.5637	4.28782	8.40577e-05	0.00101167	1.19949
NOSIP	0.588604	9.26295	4.2849	8.48627e-05	0.00101708	1.19044
ALDH6A1	-0.918113	9.54891	-4.28252	8.55257e-05	0.00102308	1.18305
SLC6A13	-0.641182	8.38386	-4.27304	8.82186e-05	0.00104997	1.15363
APOBEC3A	1.14373	6.5542	4.26641	9.01469e-05	0.00106688	1.1331
ALDOB	-1.14884	11.9012	-4.25782	9.27121e-05	0.00109008	1.10647
IGFBP6	0.950584	7.92902	4.25619	9.32044e-05	0.00109413	1.10145
C3	1.58564	8.45435	4.25447	9.37306e-05	0.00109709	1.09611
SELE	0.689926	4.66079	4.24995	9.51191e-05	0.00111225	1.08215
TFPI2	0.870713	8.57099	4.24802	9.57222e-05	0.00111822	1.07616
SLC12A3	-0.749933	7.25424	-4.24121	9.7868e-05	0.00113996	1.05512
CRYM	-0.938097	9.73573	-4.21853	0.000105363	0.00120807	0.985133
PMP22	0.596603	9.86291	4.20282	0.00011088	0.00125501	0.936741
PLG	-1.56223	8.90505	-4.19791	0.000112661	0.00126919	0.921634
SLC13A1	-1.07508	6.87339	-4.19651	0.000113174	0.00127377	0.917329
SLC22A11	-0.894882	8.06451	-4.18811	0.0001163	0.00130291	0.891505
GZMH	0.692777	6.87646	4.18809	0.000116306	0.00130291	0.891459
CA2	-0.718077	10.5927	-4.18651	0.000116904	0.00130839	0.886594
B3GALT2	-0.864143	7.6408	-4.17266	0.000122266	0.00134829	0.8441
WFDC1	0.665663	9.34535	4.17126	0.000122821	0.00134946	0.839807
GNLY	0.785976	6.49225	4.16091	0.000127004	0.00138654	0.808081
LPL	-1.03171	9.21434	-4.15898	0.000127801	0.00139144	0.802157
SLCO4C1	-0.759966	5.92064	-4.15867	0.000127929	0.00139157	0.801206
IDO1	1.17063	7.85015	4.15575	0.000129142	0.00140223	0.792267
TNFSF10	0.704026	9.66658	4.1531	0.000130252	0.00140792	0.784156
NOX4	-0.733231	9.11749	-4.15089	0.000131183	0.00141543	0.777417
SDC1	-0.938624	8.39081	-4.13393	0.000138566	0.00147565	0.725564
PRSS8	-0.620821	6.82519	-4.1338	0.000138623	0.00147565	0.725172
FPR3	0.882839	5.99041	4.12116	0.000144386	0.0015104	0.68661
FBP1	-0.971445	10.3553	-4.1048	0.000152195	0.00156482	0.636761
CEP55	0.709083	4.69175	4.09795	0.000155581	0.0015901	0.615939
ABCC6	-0.647077	6.46283	-4.09174	0.00015872	0.00160167	0.597038
CCNB2	0.651869	6.38276	4.08724	0.000161031	0.00161421	0.583366
EHHADH	-0.631524	8.12886	-4.08152	0.000164014	0.00163728	0.566002
RNASE6	1.05138	7.15529	4.07226	0.000168958	0.00168243	0.537915
AZGP1	-1.38424	7.96859	-4.07133	0.000169461	0.00168523	0.535104
CYTIP	0.869463	6.50348	4.0688	0.000170838	0.00169134	0.527447
FTCD	-0.883679	8.31557	-4.06454	0.000173189	0.00171015	0.514527
DEFB1	-1.69991	10.2952	-4.05601	0.000177982	0.00174908	0.488716
HAO2	-1.20094	9.08615	-4.05131	0.000180684	0.00177129	0.474471
KPNA2	0.588146	9.79666	4.049	0.000182023	0.00177782	0.467489
IL32	0.628228	7.05364	4.04888	0.00018209	0.00177782	0.467145
DPP6	-0.734533	11.0309	-4.03042	0.000193153	0.00187062	0.4114
CXCL14	-1.38552	10.8158	-4.01874	0.000200489	0.00193232	0.376181
MGLL	0.61426	8.73567	4.01583	0.000202361	0.0019454	0.367403
MACROD1	-0.603068	7.30603	-4.01339	0.000203935	0.00195456	0.36008
FRZB	0.676372	8.95819	4.01237	0.000204599	0.00195935	0.357012
BCL2A1	0.962397	5.16751	4.01049	0.00020583	0.00196644	0.351344
QPCT	0.63692	6.16743	4.00683	0.000208245	0.00197849	0.340328
ALDH1L1	-1.03759	8.90274	-4.0029	0.000210868	0.0019993	0.328506
ISG15	1.13341	9.31543	4.00235	0.000211236	0.0019993	0.326862
CFB	0.885647	7.48785	3.99569	0.000215762	0.00203063	0.306843
APOLD1	-0.996861	9.24562	-3.9924	0.000218033	0.00204494	0.296955
FHL2	0.700631	9.3344	3.98819	0.000220969	0.00206829	0.284325
APOBEC3B	0.875605	5.04199	3.97632	0.000229461	0.00211969	0.24873
TOP2A	0.690562	4.52191	3.96718	0.000236215	0.00216542	0.221352
DDC	-0.743116	8.03242	-3.95261	0.00024737	0.00225392	0.177813
SLC17A3	-1.22033	9.73166	-3.94701	0.000251799	0.00228388	0.161075
ARL4C	0.822963	6.73184	3.94467	0.000253667	0.00229909	0.154101
KNG1	-0.8827	6.63788	-3.94162	0.000256131	0.00231617	0.144985
VSIG4	1.22585	7.49324	3.94067	0.000256903	0.00231966	0.142145
CPNE6	-0.667369	5.95671	-3.93722	0.000259716	0.00233803	0.131876
ADH6	-0.697654	7.34316	-3.92986	0.000265832	0.00237203	0.109927
SLC22A6	-1.1146	8.20964	-3.92982	0.000265864	0.00237203	0.109816
UPB1	-0.95803	7.58825	-3.92935	0.000266256	0.00237377	0.108423
TREH	-0.797143	5.88142	-3.92514	0.000269825	0.00239315	0.0958704
KIF20A	0.738507	5.53377	3.92205	0.000272467	0.00240592	0.0866852
UBE2C	0.638637	7.78341	3.91681	0.000277012	0.00243531	0.0710889
THEMIS2	0.6482	6.85501	3.90596	0.000286647	0.00249626	0.0388633
GLYAT	-1.01135	9.20577	-3.89936	0.000292669	0.00253252	0.019273
CLDN8	-1.42615	7.63912	-3.89837	0.000293584	0.00253644	0.0163311
RRM2	1.16377	5.26013	3.88911	0.000302267	0.00258911	-0.0111314
APOC3	-0.631773	5.85673	-3.88658	0.000304675	0.00260367	-0.0186052
ZBTB16	-1.15666	8.16307	-3.88182	0.00030927	0.00263033	-0.0327052
SERPINA6	-0.911146	7.38556	-3.87803	0.000312972	0.00265453	-0.0439134
IL1B	0.610729	7.2352	3.87796	0.00031304	0.00265453	-0.0441177
AGTR1	0.715798	9.21545	3.87557	0.000315399	0.00266734	-0.0511873
AKR7A3	-0.747607	9.03455	-3.8737	0.000317257	0.0026774	-0.0567176
SOD2	0.795161	7.94792	3.87168	0.000319278	0.00269068	-0.0626991
OAS1	0.955955	9.01476	3.87043	0.000320534	0.00269747	-0.0663953
PIPOX	-0.936584	9.53381	-3.86873	0.00032225	0.00270623	-0.0714235
CYP26B1	1.12101	7.54588	3.86653	0.000324475	0.00271731	-0.0779019
MBD1	-1.06344	9.13317	-3.86055	0.000330627	0.0027559	-0.0955852
RALYL	-0.773078	7.67744	-3.84079	0.00035173	0.00290331	-0.153822
ACADL	-0.624928	6.4236	-3.8293	0.000364584	0.00298656	-0.187592
CPA4	0.678186	6.44193	3.82809	0.000365974	0.00299386	-0.191171
MGAM	-1.06951	7.63434	-3.82066	0.000374559	0.00305276	-0.212981
ECM1	1.14298	9.9441	3.80398	0.000394557	0.00316422	-0.261893
MT1X	-0.735853	9.72359	-3.80386	0.000394704	0.00316422	-0.262242
PRC1	0.731272	6.80692	3.7981	0.000401841	0.00320025	-0.27909
CALB1	-2.01234	8.7156	-3.79502	0.000405708	0.00322445	-0.288093
LYPD1	0.970063	6.20471	3.79343	0.000407725	0.00323348	-0.292754
CCL8	0.622237	5.31005	3.79281	0.000408511	0.00323558	-0.294563
TLN2	-0.637066	7.99308	-3.76165	0.000450011	0.00350239	-0.385467
SHMT1	-0.798401	8.50832	-3.75602	0.000457931	0.00355251	-0.401852
DDIT4	-0.645732	10.3596	-3.73402	0.000490181	0.003759	-0.465742
NCF4	0.602352	6.28547	3.72214	0.000508486	0.00386971	-0.500145
ACE2	-0.990569	7.51559	-3.72055	0.000510986	0.00388477	-0.504747
IFIH1	0.621893	8.03466	3.71007	0.000527758	0.00398415	-0.535042
DIO1	-1.31196	8.87513	-3.70961	0.0005285	0.00398415	-0.536359
VNN2	0.692861	7.71471	3.69946	0.00054527	0.00409004	-0.565655
OGDHL	-0.92702	9.24333	-3.69689	0.000549599	0.0041148	-0.573069
ASPA	-0.726593	8.9762	-3.69509	0.000552653	0.0041248	-0.578265
MS4A4A	1.22939	5.65931	3.69236	0.000557311	0.00415183	-0.586134
SLC7A9	-1.11865	10.0237	-3.68924	0.000562676	0.00418142	-0.595115
NNMT	1.26271	7.3006	3.68417	0.000571503	0.00423027	-0.609706
HGD	-0.770721	8.67425	-3.68405	0.000571716	0.00423027	-0.610055
SPON2	0.773975	8.71371	3.67021	0.000596515	0.00436004	-0.649846
HPN	-0.762146	8.28603	-3.64837	0.000637744	0.00458055	-0.712447
ACSM3	-0.6333	6.76506	-3.6479	0.000638675	0.00458326	-0.713813
IRF8	0.645296	7.8652	3.64676	0.000640894	0.00459218	-0.71706
ALDH8A1	-0.951108	9.44416	-3.63857	0.000657137	0.0046862	-0.740493
HPSE	0.637199	6.1618	3.63702	0.000660244	0.00470556	-0.744909
CCL2	0.969927	7.28052	3.61043	0.00071596	0.00498144	-0.820718
MECOM	0.639974	7.60684	3.60332	0.000731615	0.00507566	-0.840947
SCG5	1.007	6.10764	3.60178	0.000735031	0.00508467	-0.845304
CHRDL1	0.616523	10.1739	3.60085	0.000737107	0.00508672	-0.847941
RGS4	0.741512	6.36657	3.60068	0.000737506	0.00508672	-0.848448
PRSS23	0.767751	9.97885	3.59881	0.000741703	0.00510577	-0.853754
CRTAC1	0.585519	7.03159	3.59527	0.000749705	0.00515648	-0.863788
AGMAT	-1.08804	10.4418	-3.59452	0.000751431	0.00516539	-0.865938
ANK2	-0.603617	7.47418	-3.58618	0.000770664	0.00526873	-0.889565
LEFTY1	-0.611548	6.61879	-3.57983	0.000785658	0.00534256	-0.907575
CYP4F2	-0.95548	8.19171	-3.57829	0.000789317	0.00536137	-0.911917
PLA2G7	0.768342	4.44617	3.56951	0.000810582	0.00547485	-0.936757
HMOX1	0.721964	8.80083	3.5631	0.000826448	0.00555079	-0.954866
LGALS3	0.629462	10.0775	3.56203	0.000829126	0.00556567	-0.957889
HMGCS2	-0.829342	7.73894	-3.55704	0.000841729	0.00564081	-0.971979
DCXR	-0.646018	10.4902	-3.55477	0.000847517	0.00567326	-0.978379
ASS1	-0.691712	12.0189	-3.54645	0.000869054	0.00579482	-1.00181
GAS2	0.596453	8.70079	3.53656	0.000895363	0.00594056	-1.02965
CEBPD	-0.604309	9.94921	-3.52544	0.00092581	0.00609542	-1.06086
BMP2	0.843399	9.54881	3.52433	0.000928928	0.00611181	-1.064
UGT2A3	-0.779434	7.13139	-3.52251	0.000934026	0.0061327	-1.0691
RHCG	-1.21385	7.3944	-3.51675	0.000950335	0.00622617	-1.08525
APOM	-0.957198	9.24512	-3.51431	0.000957316	0.00625377	-1.09208
BHMT	-0.986561	11.22	-3.511	0.000966864	0.00630009	-1.10133
CA10	-0.615898	9.53159	-3.50211	0.000992991	0.00642463	-1.1262
TYMS	0.751211	7.85675	3.50106	0.000996136	0.00643253	-1.12915
A1CF	-0.627408	6.86276	-3.50077	0.000996992	0.00643253	-1.12995
USH1C	-0.588007	7.98616	-3.49682	0.00100886	0.00648232	-1.14098
PBK	0.691094	4.71851	3.49013	0.00102927	0.00658173	-1.15965
LRRC19	-0.860523	6.85334	-3.4863	0.00104115	0.00665062	-1.17035
SUGCT	-0.665568	7.55429	-3.48556	0.00104344	0.00666067	-1.17239
DKK3	0.756137	8.45263	3.46394	0.00111305	0.00700559	-1.23256
MUC13	-0.632918	6.07767	-3.4611	0.0011225	0.00705762	-1.24043
PFN1	0.697656	9.20233	3.45513	0.00114263	0.00715427	-1.25698
HOPX	0.634541	8.67668	3.44471	0.00117865	0.00732252	-1.28587
CDH11	0.648945	6.94784	3.43954	0.00119689	0.00742795	-1.30016
CTSV	-0.909215	10.9774	-3.43571	0.00121059	0.00749378	-1.31075
CPVL	0.738349	7.72166	3.42338	0.00125571	0.00768204	-1.34479
UPP1	0.609286	8.23467	3.41806	0.00127563	0.00777618	-1.35943
CXCL1	0.881182	6.26123	3.41197	0.00129888	0.00789386	-1.37622
TNFRSF12A	0.76873	8.67458	3.40742	0.00131648	0.00798134	-1.38874
BAG2	0.592205	6.20763	3.4055	0.00132396	0.0080179	-1.39401
MT1G	-0.703749	12.6718	-3.3994	0.00134806	0.00811087	-1.41077
ALDH4A1	-0.593405	8.83424	-3.39797	0.00135375	0.00813174	-1.41468
HSD11B2	-1.31375	8.33117	-3.39784	0.00135427	0.00813174	-1.41504
COMP	0.624272	5.05876	3.38629	0.00140124	0.00835034	-1.44671
AEBP1	0.739827	8.64171	3.38608	0.00140209	0.00835034	-1.44728
GGH	-0.629524	8.95981	-3.38598	0.0014025	0.00835034	-1.44755
PVALB	-0.621296	5.42863	-3.37915	0.00143102	0.0084865	-1.46625
AOC1	-1.31766	9.31933	-3.36804	0.0014786	0.00868715	-1.49662
CYP17A1	-0.815145	7.30735	-3.35114	0.00155384	0.00900137	-1.54268
ABAT	-0.629996	9.29626	-3.34856	0.00156566	0.00903507	-1.54971
APOC1	0.866418	7.77437	3.34586	0.00157809	0.00909373	-1.55705
DAO	-0.795928	8.10111	-3.32722	0.00166656	0.00948518	-1.60763
PCK2	-0.762546	9.83973	-3.32057	0.00169928	0.00961714	-1.62565
TNNT2	-0.593226	11.329	-3.30911	0.00175705	0.00985082	-1.65663
PLPPR1	-0.72062	7.40277	-3.3026	0.00179068	0.00998194	-1.67419
COL1A1	0.82439	5.51037	3.30069	0.00180066	0.0100158	-1.67933
CST6	0.607421	5.04694	3.27874	0.00191923	0.0105242	-1.73837
AQP2	-0.744177	8.19411	-3.27448	0.00194312	0.0106164	-1.74981
KHK	-0.673096	9.06735	-3.27194	0.00195749	0.0106539	-1.75663
ECHDC3	-0.605176	9.77957	-3.2602	0.00202516	0.0109445	-1.78807
COL15A1	0.888431	6.9687	3.23654	0.0021683	0.01152	-1.85119
SLC12A1	-1.03601	9.51266	-3.23576	0.00217318	0.0115294	-1.85327
MLLT11	0.586956	8.003	3.22916	0.00221492	0.011656	-1.87084
DLGAP5	0.704916	4.3169	3.21063	0.00233606	0.0121497	-1.92001
CDC20	0.709188	5.95166	3.20216	0.00239347	0.0123627	-1.94241
BBOX1	-0.977686	10.0883	-3.20095	0.00240183	0.0123899	-1.94563
UMOD	-1.66781	10.9424	-3.16978	0.00262562	0.0132477	-2.02777
FCGR2B	0.630187	5.68591	3.16275	0.00267871	0.013454	-2.04621
COTL1	0.646779	9.50127	3.14572	0.00281159	0.0139638	-2.09079
EPHX2	-0.654786	9.48277	-3.14047	0.0028538	0.0141267	-2.10451
SLC34A1	-0.76539	8.39856	-3.13912	0.00286476	0.0141555	-2.10803
SERPINA5	-1.11067	9.14945	-3.13903	0.00286551	0.0141555	-2.10828
MYOZ2	0.704992	7.1874	3.10789	0.00312936	0.0151656	-2.18928
SLC47A1	-0.883317	9.55882	-3.09774	0.0032202	0.0154466	-2.21557
TNC	0.644514	8.19074	3.09755	0.00322188	0.0154466	-2.21606
SLC10A2	-0.646763	7.13912	-3.06883	0.00349257	0.0163965	-2.29012
C5AR1	0.68764	6.09892	3.0459	0.00372396	0.0172136	-2.34894
CLCNKB	-0.620086	7.63873	-3.03129	0.00387875	0.017701	-2.38626
BASP1	0.65604	8.26566	3.03026	0.0038898	0.0177412	-2.38887
CLEC5A	0.673335	4.78524	3.01859	0.00401817	0.0182023	-2.4186
CD163	0.940977	6.17152	3.00532	0.00416884	0.0186875	-2.45228
TNNC1	-0.875742	8.32596	-2.95077	0.00484543	0.020984	-2.58969
ATP6V0A4	-0.872861	7.35806	-2.94296	0.00495027	0.0213466	-2.60922
THBS2	0.631945	7.08221	2.92877	0.00514615	0.0219227	-2.64461
CXCL6	0.972271	5.4413	2.92347	0.00522125	0.0221562	-2.65781
COLEC11	-0.641951	8.34151	-2.90685	0.00546311	0.0228117	-2.69905
NID2	0.593036	8.76392	2.89819	0.00559324	0.0231858	-2.72048
SST	-0.998983	7.58247	-2.8959	0.00562815	0.0232854	-2.72614
FMO1	-0.836971	10.0298	-2.86438	0.00612937	0.0249602	-2.80371
HLA-DQB1	0.66641	8.53532	2.8473	0.00641816	0.0258124	-2.84551
KLK1	-0.983338	7.76051	-2.83622	0.00661204	0.0264064	-2.87252
TNFRSF11B	0.603215	7.35548	2.82765	0.00676574	0.0268938	-2.89336
VCAN	0.5949	6.39767	2.81353	0.0070263	0.0275748	-2.9276
CCL20	0.727444	5.81885	2.80852	0.00712083	0.0278061	-2.93971
GLDC	-0.60766	9.15134	-2.7919	0.00744329	0.0286955	-2.9798
FCGR3B	0.878733	8.55809	2.77475	0.00779025	0.0297034	-3.02101
DNAJB1	-0.595429	9.10766	-2.77375	0.00781089	0.0297592	-3.0234
CXCL10	0.984975	8.22045	2.73797	0.00858483	0.031918	-3.10871
MX1	0.660505	9.9723	2.72817	0.00880879	0.0326194	-3.13193
SERPINA3	0.902353	6.90119	2.71625	0.00908866	0.0333779	-3.16012
AQP9	0.677518	7.32604	2.6879	0.00978696	0.0352948	-3.22674
SLC3A1	-0.699063	11.2658	-2.6497	0.0108061	0.0381006	-3.31572
S100A8	1.01504	9.46728	2.64468	0.010947	0.0384967	-3.32733
UBD	0.655031	7.78951	2.63644	0.011182	0.0390967	-3.34638
NR4A1	-0.586328	8.6485	-2.62451	0.0115303	0.040008	-3.37387
SRPX	0.59034	7.15757	2.58991	0.0125974	0.0429507	-3.45305
HSD17B2	-0.724188	6.564	-2.5161	0.0151812	0.0494068	-3.61933
SAMSN1	0.709848	5.6108	2.47538	0.016804	0.0533718	-3.70947
IGHM	0.58509	6.07881	2.46737	0.017141	0.0542271	-3.72706
ANGPTL3	-0.620687	5.99439	-2.40797	0.0198382	0.0605754	-3.8562
EPCAM	-0.700391	8.88756	-2.33825	0.0234868	0.0688437	-4.00459
KRT19	0.901226	8.16939	2.3309	0.0239046	0.0697201	-4.02004
RBP4	-0.824807	7.66032	-2.23286	0.0301444	0.0830628	-4.22228
EGR1	-0.614668	8.59601	-2.20618	0.0320757	0.0869127	-4.27611
CYP24A1	0.631225	5.75473	2.20202	0.0323863	0.0875324	-4.28445
CDH16	-0.653482	8.92197	-2.19553	0.0328765	0.0884829	-4.29745
GDF15	-0.614793	6.96587	-2.14592	0.0368434	0.0965842	-4.39571
SPINK1	-0.605666	5.91069	-2.12906	0.0382848	0.099362	-4.4287
NAT8	-0.613544	11.1651	-2.08006	0.0427562	0.107553	-4.52331
MEST	0.688206	8.06086	2.06096	0.0446187	0.110525	-4.55969
KCNJ1	-0.614009	7.04095	-2.01968	0.0488863	0.118053	-4.63736

## Sheet: Tub_DEGs
Tag	logFC	AveExpr	t	P.Value	adj.P.Val	B
DUSP1	-1.53251	7.52387	-12.8548	4.02422e-17	4.85804e-13	28.1506
SGK1	-0.981717	10.514	-12.5655	9.36012e-17	5.64977e-13	27.3714
PER1	-0.692317	7.51905	-11.8808	7.20306e-16	2.89851e-12	25.4789
PDK4	-1.97322	7.72715	-10.9592	1.23543e-14	3.26454e-11	22.8236
GGH	-1.17197	6.82552	-10.9305	1.35211e-14	3.26454e-11	22.7389
ZFP37	-1.041	8.23207	-10.838	1.80976e-14	3.64123e-11	22.4653
TIPARP	-1.36898	8.75145	-10.6898	2.89421e-14	4.99128e-11	22.0242
NEDD9	-0.707595	7.39047	-10.502	5.26856e-14	7.95026e-11	21.4607
TSC22D3	-1.26674	9.04728	-10.358	8.36658e-14	1.12224e-10	21.0251
PCOLCE2	-1.36646	5.74909	-9.51562	1.31538e-12	1.58793e-09	18.4207
GADD45B	-1.25513	7.997	-9.18762	3.93293e-12	4.31622e-09	17.3814
KLF9	-0.817087	6.9745	-8.84201	1.26311e-11	1.17294e-08	16.2719
ZNF217	-0.947865	9.82946	-8.79739	1.46979e-11	1.26738e-08	16.1277
NR4A1	-1.02885	6.08189	-8.52402	3.73537e-11	3.00622e-08	15.2392
GADD45A	-0.947728	10.4913	-8.15016	1.35247e-10	1.02043e-07	14.0116
CISH	-0.890203	8.25915	-8.13152	1.44253e-10	1.02436e-07	13.95
CCDC130	-0.907256	5.70691	-7.95677	2.64342e-10	1.77285e-07	13.3715
IL6R	-0.669338	6.29644	-7.83504	4.03618e-10	2.32023e-07	12.967
OGFRL1	-1.55402	6.65481	-7.77162	5.03384e-10	2.76221e-07	12.7558
TNNT2	-0.642756	5.79498	-7.6849	6.81208e-10	3.57545e-07	12.4665
ELL2	-0.865614	6.34521	-7.39722	1.86399e-09	8.65465e-07	11.5034
CD1A	-0.965194	7.12635	-7.33032	2.35704e-09	1.05386e-06	11.2787
RHOB	-0.858357	9.26009	-7.26194	2.99665e-09	1.24743e-06	11.0489
TNFAIP8	1.10718	6.6323	7.24084	3.2272e-09	1.27369e-06	10.9779
CNOT8	0.747461	8.06586	7.23703	3.27074e-09	1.27369e-06	10.9651
CYP27B1	-1.49564	8.4986	-7.21591	3.52275e-09	1.32896e-06	10.894
TMEM100	-0.928233	5.0503	-7.20338	3.68133e-09	1.3467e-06	10.8518
IFIT2	0.614077	6.32375	7.15087	4.42771e-09	1.49725e-06	10.6751
ZNF212	0.776089	6.49008	7.14849	4.46496e-09	1.49725e-06	10.667
CLIC5	-0.927903	6.53579	-7.04957	6.3235e-09	1.94189e-06	10.3338
FGF1	-1.04333	6.74523	-7.04619	6.39921e-09	1.94189e-06	10.3224
CEBPD	-0.689699	9.99299	-7.03762	6.59521e-09	1.94189e-06	10.2935
FLRT3	0.902326	8.24808	6.92939	9.65484e-09	2.59007e-06	9.92841
PARP12	0.671916	6.5066	6.82526	1.39344e-08	3.53214e-06	9.57694
UTF1	-0.624733	6.51833	-6.77095	1.68742e-08	4.15725e-06	9.39355
SLC19A2	-0.867701	6.89738	-6.73768	1.89743e-08	4.58116e-06	9.28117
NPHS1	-0.683172	5.59043	-6.69826	2.18026e-08	5.1608e-06	9.14805
TGFBR3	-0.780274	8.58923	-6.6002	3.08076e-08	7.15211e-06	8.81682
G0S2	-0.918113	9.12249	-6.4671	4.92505e-08	1.10102e-05	8.36734
RGS2	-1.15485	7.92036	-6.24892	1.06209e-07	2.1019e-05	7.63116
PLK2	0.76256	4.55225	6.20753	1.22858e-07	2.28176e-05	7.49168
FOSB	-1.40543	5.69475	-6.18202	1.34395e-07	2.35133e-05	7.40572
TNFRSF11B	0.722829	7.37641	6.17616	1.37191e-07	2.36596e-05	7.386
CACNB1	-1.52221	8.58533	-6.15295	1.4886e-07	2.49589e-05	7.30781
CHI3L1	-0.975877	5.8137	-6.12621	1.63531e-07	2.66776e-05	7.2178
NFKBIA	-0.645076	9.50596	-6.11454	1.7038e-07	2.6712e-05	7.17851
ELOVL6	0.595215	4.99726	6.09403	1.8311e-07	2.83397e-05	7.10951
ZC3H12A	-0.691542	9.18863	-6.05406	2.10713e-07	3.13597e-05	6.97506
ZNF331	-0.710859	6.703	-6.02174	2.36029e-07	3.31023e-05	6.86642
MAFF	-1.46063	6.21179	-6.0187	2.3856e-07	3.31023e-05	6.85621
MTNR1A	-0.696627	5.28196	-5.97089	2.82131e-07	3.74274e-05	6.69561
CFB	1.23157	7.36295	5.91339	3.45128e-07	4.29524e-05	6.50268
EEF1AKMT3	-0.717544	7.7856	-5.90413	3.56517e-07	4.39171e-05	6.47161
STEAP1	0.585163	6.84604	5.88283	3.84118e-07	4.63707e-05	6.40024
RETREG1	-0.623736	9.36821	-5.83805	4.49314e-07	5.37041e-05	6.2502
COL4A2	0.793171	7.5526	5.82652	4.67799e-07	5.48279e-05	6.21162
HIST1H3A	0.612987	4.87984	5.79527	5.21817e-07	5.78845e-05	6.10706
NR4A2	-0.987915	4.57786	-5.78378	5.43193e-07	5.96129e-05	6.06864
FOS	-1.60959	6.642	-5.77188	5.66261e-07	6.06703e-05	6.02885
CCN2	-1.0374	8.63385	-5.77105	5.67905e-07	6.06703e-05	6.02608
F3	-0.754289	6.14595	-5.73074	6.53751e-07	6.632e-05	5.8914
PODXL	-1.17221	9.41938	-5.70638	7.11749e-07	7.05895e-05	5.8101
GZMA	0.727324	4.89544	5.6931	7.45491e-07	7.31672e-05	5.76579
IFIT3	0.755994	7.21676	5.67639	7.90222e-07	7.57108e-05	5.71006
PTPRO	-1.24036	6.24056	-5.66696	8.16632e-07	7.67845e-05	5.67862
PTGDS	-1.00251	8.07151	-5.66531	8.21331e-07	7.67845e-05	5.67314
CTSS	0.723681	5.00193	5.66338	8.26871e-07	7.67845e-05	5.66671
KLF6	-0.815591	8.06825	-5.57433	1.12733e-06	9.93366e-05	5.37034
CX3CR1	0.984847	5.65161	5.53264	1.30303e-06	0.000110184	5.23188
TMEM140	0.590176	8.04553	5.48403	1.54246e-06	0.000124138	5.07067
IGHV4-28	0.663986	4.02622	5.45052	1.73239e-06	0.000131399	4.95972
WFDC2	1.51417	9.22455	5.42154	1.91516e-06	0.000142715	4.86391
JUNB	-0.706801	6.36835	-5.4123	1.97742e-06	0.000145558	4.83335
DUSP6	-0.732043	7.80291	-5.39937	2.06783e-06	0.000151239	4.79064
CD52	0.874931	5.4017	5.39678	2.0864e-06	0.000151239	4.78211
HTRA1	-0.607626	8.98922	-5.35535	2.40749e-06	0.000164199	4.6454
LTF	2.56741	7.40764	5.35224	2.43349e-06	0.000164662	4.63515
ZNF146	-1.3071	6.54503	-5.32342	2.68785e-06	0.000173517	4.54023
FBXO21	-0.612101	9.84052	-5.31765	2.74192e-06	0.000176067	4.52121
QPCT	1.08037	4.95656	5.28922	3.02405e-06	0.000184061	4.42772
GUCY1B1	0.658861	6.05135	5.28826	3.03414e-06	0.000184061	4.42454
DEFB1	-0.686244	12.1475	-5.27817	3.14135e-06	0.00018606	4.3914
UBE2L6	0.761874	5.84067	5.27791	3.14415e-06	0.00018606	4.39055
EGR1	-1.15717	6.93979	-5.25997	3.3444e-06	0.000193175	4.33162
ZNF682	0.695865	6.92006	5.2448	3.52344e-06	0.000198356	4.28186
DDIT4	-0.746493	8.09567	-5.23382	3.65899e-06	0.000203554	4.24584
MT1X	-0.868356	11.9118	-5.22434	3.78011e-06	0.000207425	4.21477
TTC39A	0.957324	6.07457	5.17097	4.53974e-06	0.000236699	4.04009
COL4A1	0.812084	8.16608	5.16698	4.60232e-06	0.000237433	4.02704
DPP6	-0.618572	5.75912	-5.15346	4.82045e-06	0.000246578	3.98288
SERPINE2	0.913109	9.53043	5.14342	4.98912e-06	0.000254129	3.95008
PLAC8	0.669519	4.57759	5.13353	5.16092e-06	0.000259594	3.9178
IGHV3-21	0.777829	4.11656	5.11611	5.47766e-06	0.000273249	3.86101
HPGD	-0.827517	8.31079	-5.08682	6.05437e-06	0.000293527	3.76559
ETNK2	-0.654273	7.46661	-5.07258	6.35588e-06	0.000302495	3.71927
HLA-DRB1	0.753126	10.5834	5.05905	6.65616e-06	0.000312658	3.67528
RNF186	-0.696004	9.31691	-5.05505	6.74749e-06	0.000315551	3.6623
HRG	-0.931123	8.54891	-5.04682	6.93947e-06	0.000319745	3.63557
ATF3	-0.954845	5.80109	-5.04302	7.02987e-06	0.000322679	3.62323
UBD	1.09179	7.31664	5.03795	7.15232e-06	0.000325973	3.60678
G6PC	-1.29373	8.03762	-5.03782	7.15564e-06	0.000325973	3.60634
APOD	-0.67507	6.62589	-5.01765	7.66425e-06	0.000346049	3.54092
CHRD	-0.639265	8.44523	-5.00149	8.09747e-06	0.000360711	3.48855
CXCL9	0.630046	5.61316	4.94643	9.7624e-06	0.000411191	3.31049
ITGB6	1.21676	5.03344	4.90276	1.13188e-05	0.000453956	3.16969
ESM1	-0.759486	5.70091	-4.90026	1.14152e-05	0.000455135	3.16163
TNFSF9	0.794405	9.51537	4.90004	1.14236e-05	0.000455135	3.16092
TSKU	-0.658558	8.35031	-4.8928	1.17068e-05	0.000461564	3.13762
ENTPD4	0.679991	4.18738	4.88931	1.18456e-05	0.000461564	3.12641
HERC6	0.778769	6.26151	4.86809	1.27265e-05	0.000488957	3.05816
CSTA	0.678514	4.53787	4.83633	1.4166e-05	0.000527816	2.95624
SEL1L3	0.594827	6.79499	4.82017	1.49588e-05	0.000547007	2.90446
P4HA1	-0.616676	8.26107	-4.80527	1.57283e-05	0.000570186	2.85676
STAT1	0.622311	7.01059	4.79398	1.6337e-05	0.000576909	2.82066
CDH6	0.74793	6.82813	4.76724	1.78729e-05	0.000618151	2.73526
PLAAT4	0.737052	9.08742	4.75447	1.86558e-05	0.000636193	2.69452
CLU	0.944778	8.74406	4.74422	1.93083e-05	0.000652912	2.66186
PYCARD	0.769189	5.07287	4.73404	1.99785e-05	0.000664407	2.62944
PSMB9	0.921687	6.74563	4.69949	2.24282e-05	0.000718178	2.51958
PSMB8	0.750847	7.28401	4.66717	2.4985e-05	0.00077537	2.41708
TPM1	0.593243	8.64657	4.62849	2.84222e-05	0.000847192	2.29475
MNS1	0.658849	5.36073	4.61266	2.99596e-05	0.000875827	2.24476
VCAN	0.897159	4.6082	4.61055	3.01703e-05	0.000879333	2.23812
VCL	0.89262	10.2915	4.59761	3.1496e-05	0.000901163	2.19732
LYZ	1.71774	5.81852	4.57862	3.35455e-05	0.000939586	2.13753
PSMB10	0.715811	6.43674	4.55814	3.59024e-05	0.000986483	2.07315
CXCL6	1.41146	4.25764	4.54722	3.72244e-05	0.00100983	2.03887
ALB	-1.58529	9.8123	-4.5441	3.76108e-05	0.00101802	2.02908
REG1A	1.30403	5.32935	4.53128	3.92401e-05	0.00104987	1.98889
DSE	0.660828	6.70999	4.50422	4.29088e-05	0.00111158	1.9042
HLA-DMA	0.761651	8.12483	4.49308	4.45142e-05	0.00114824	1.8694
CYP3A5	-0.814462	6.17514	-4.49203	4.46697e-05	0.00114979	1.8661
PRODH2	-0.729215	11.1394	-4.4854	4.56569e-05	0.00116773	1.84539
LTB	0.61091	5.97002	4.44907	5.14554e-05	0.00127029	1.73218
RUVBL1	0.621628	6.50102	4.4475	5.17203e-05	0.00127422	1.72732
C2	0.636155	6.52331	4.43963	5.30765e-05	0.00129745	1.70282
DCAF1	0.639343	9.61589	4.41442	5.76527e-05	0.00137275	1.62455
PLSCR1	0.653361	8.62062	4.4031	5.98316e-05	0.00140797	1.58945
SCAF11	0.822577	11.3031	4.40102	6.024e-05	0.00141482	1.58301
IFIH1	0.679628	5.75112	4.39345	6.17512e-05	0.0014475	1.55957
RRM2	0.776944	4.56685	4.3759	6.53995e-05	0.00149244	1.50528
GBP2	0.670656	5.16337	4.37182	6.62787e-05	0.00149515	1.49266
HBB	2.00325	8.64846	4.37165	6.63155e-05	0.00149515	1.49213
CACNB2	0.658358	5.89306	4.37136	6.6378e-05	0.00149515	1.49124
MME	-0.763552	10.5949	-4.35735	6.94854e-05	0.00154765	1.44798
PLTP	1.00145	7.19455	4.31467	7.98494e-05	0.00169113	1.31658
PPP1R16B	-0.672217	8.55928	-4.30001	8.37453e-05	0.00175516	1.27158
KSR1	1.24096	7.67487	4.29549	8.49848e-05	0.00176962	1.2577
C3	1.33452	8.04692	4.28075	8.91485e-05	0.00183966	1.21253
SERPING1	0.872363	8.1	4.27594	9.0548e-05	0.00185707	1.19782
SPON2	0.820584	7.14163	4.25898	9.56638e-05	0.00194093	1.14593
GALNT7	0.619506	6.85374	4.25177	9.79214e-05	0.00197018	1.12391
CYP4A11	-0.667606	8.47873	-4.24613	9.97235e-05	0.00199635	1.1067
KLK1	-1.16566	8.40862	-4.24359	0.000100545	0.00199635	1.09895
CEBPB	-0.74548	8.57115	-4.22646	0.000106266	0.00207131	1.04674
HLA-B	0.677207	11.213	4.21737	0.000109431	0.0021046	1.01905
GPC3	-0.815172	7.79953	-4.20763	0.000112919	0.00215009	0.989453
CCPG1	1.10656	7.56294	4.17306	0.000126206	0.00230415	0.884561
FKBP5	-1.21238	8.0406	-4.14971	0.000136028	0.00242918	0.813931
SERPINA3	1.27197	7.65737	4.14418	0.000138461	0.00245448	0.797228
LY75	0.687178	4.99709	4.13804	0.000141207	0.00248817	0.778723
HLA-F	0.591752	9.60583	4.13353	0.000143261	0.00250281	0.765124
HLA-DRA	0.779881	9.76983	4.13273	0.00014363	0.00250564	0.762699
RARRES1	0.895144	5.49344	4.11945	0.000149865	0.00258084	0.722678
MMP7	1.50905	9.03679	4.11491	0.000152055	0.0026111	0.709016
C1QA	0.862408	6.26146	4.10049	0.000159221	0.00270528	0.665657
CYP24A1	1.1709	6.69832	4.09893	0.000160014	0.00271305	0.660977
GSTA1	-0.846763	12.1114	-4.07687	0.000171668	0.00285452	0.594811
MNDA	0.640937	4.3275	4.07106	0.000174875	0.00289587	0.577399
C1S	0.947722	7.24936	4.0701	0.00017541	0.00289889	0.574523
COX5A	-0.848724	10.2903	-4.06295	0.000179446	0.00292344	0.553124
APOH	-1.18232	8.54395	-4.05229	0.000185625	0.00301192	0.521276
HPD	-0.840338	11.5492	-4.03941	0.000193374	0.00309042	0.482819
DPYS	-0.614082	10.77	-4.03879	0.000193755	0.00309042	0.480968
FTCD	-0.712025	9.01848	-4.03109	0.000198543	0.00313618	0.458015
SOD2	0.710505	7.75816	4.02447	0.000202752	0.00316365	0.438293
GNA14	0.829593	6.09985	4.01817	0.000206841	0.00321776	0.419526
TKFC	-0.614165	7.15945	-4.00345	0.000216697	0.00332398	0.375777
S100A11	0.661914	8.9223	3.97363	0.000238086	0.00351797	0.287353
LEFTY1	-1.04282	6.21193	-3.97036	0.000240546	0.00353699	0.277703
EVI2A	0.764667	5.04058	3.96507	0.000244589	0.00356174	0.262051
PVALB	-0.899722	7.87256	-3.95818	0.000249956	0.00361374	0.241672
DDR1	0.899507	7.03582	3.95329	0.000253829	0.00366096	0.227238
ZNF592	0.725485	7.50218	3.95145	0.000255296	0.00367773	0.221828
SPOCK1	-0.587892	7.61978	-3.94064	0.000264125	0.00376004	0.189922
AFM	-0.87965	8.35795	-3.91498	0.000286262	0.0039631	0.114412
COL3A1	1.18443	6.98355	3.90731	0.000293216	0.00403156	0.0919011
TGFBI	0.776202	7.32309	3.90183	0.000298287	0.00405966	0.0758229
TIMP1	1.14585	8.0884	3.89956	0.000300408	0.00407775	0.0691801
IGHM	0.882397	6.03156	3.89118	0.000308384	0.00416422	0.0446128
VIP	0.810317	10.3953	3.85374	0.000346565	0.00452785	-0.0647629
FBP1	-0.600803	11.2974	-3.84395	0.000357284	0.00462782	-0.0932896
PAX8	0.820787	9.38557	3.83666	0.000365464	0.00470349	-0.114486
CHP2	-0.727815	6.70938	-3.81893	0.00038614	0.00488113	-0.166002
COL6A3	0.981369	6.06679	3.80724	0.000400372	0.00499307	-0.199872
ITGB2	0.642024	5.78312	3.796	0.000414542	0.00508116	-0.232409
MS4A6A	0.65247	6.67724	3.78399	0.000430207	0.00520908	-0.2671
SLC12A3	-0.681431	7.88961	-3.78115	0.000433993	0.00524966	-0.275294
IFI16	0.592328	5.99695	3.76144	0.000461193	0.00542643	-0.332121
RHCG	-0.785969	8.49846	-3.75721	0.000467227	0.00544963	-0.344269
APOC3	-1.06301	6.82515	-3.75006	0.000477624	0.00552287	-0.364835
LY96	0.927546	4.80963	3.74194	0.000489689	0.00562141	-0.388142
CKLF	0.686331	6.449	3.73613	0.000498505	0.00567732	-0.404809
TAC1	0.779894	4.22738	3.73343	0.000502658	0.00570846	-0.412558
MX1	0.754829	7.03793	3.7037	0.000550587	0.00605897	-0.497587
ADM	-0.709508	9.22142	-3.69846	0.000559487	0.00611786	-0.512551
SLCO4A1	-0.897351	6.91872	-3.69725	0.000561552	0.00613489	-0.515988
TYRP1	0.94793	6.65859	3.68975	0.000574574	0.00620416	-0.537378
SOX4	0.608211	6.95356	3.67743	0.000596574	0.00634145	-0.572427
PTCD2	0.725102	5.05594	3.67699	0.000597369	0.00634252	-0.573669
GPR68	-0.766093	6.6186	-3.66403	0.000621436	0.00653482	-0.610499
PCK1	-0.68602	12.1012	-3.65592	0.000636951	0.00666893	-0.633488
ARPC1B	0.613522	8.09215	3.64953	0.000649431	0.00677356	-0.651573
CUL3	0.683009	5.72666	3.63373	0.000681346	0.00698272	-0.696271
HLA-DPA1	0.757251	9.51246	3.60565	0.000741769	0.0073692	-0.775393
CTSV	-0.769513	8.7596	-3.59855	0.000757847	0.00750511	-0.795352
ANXA3	0.627881	6.38338	3.55519	0.000863511	0.0082853	-0.91675
C1R	0.727489	7.32517	3.55285	0.000869593	0.00830306	-0.923274
CYP3A7	-0.735073	7.23586	-3.55013	0.000876735	0.00833382	-0.930876
IFI44	0.812658	5.49748	3.54155	0.000899582	0.00843148	-0.954781
C1QB	0.86462	5.80655	3.52681	0.000940137	0.00869681	-0.995743
SLC4A4	-0.666053	8.89236	-3.45914	0.00114994	0.0100595	-1.18264
HCLS1	0.596452	5.94403	3.44839	0.00118713	0.0102658	-1.21213
SLPI	0.89709	7.6303	3.41549	0.00130821	0.0110826	-1.30206
EGF	-0.878652	8.37719	-3.41258	0.00131945	0.0111465	-1.30998
VSIG4	0.587113	6.1678	3.40024	0.00136824	0.0113991	-1.34358
APOM	-0.596789	11.2296	-3.36768	0.00150526	0.0121793	-1.43182
HAT1	0.78978	8.69809	3.3546	0.00156391	0.0124947	-1.46713
ANXA2	0.647912	10.2393	3.34803	0.00159415	0.0126483	-1.48482
HLA-DQB1	0.760368	6.27436	3.28665	0.00190508	0.0142403	-1.64919
FABP1	-0.674208	11.232	-3.24267	0.00216228	0.0154468	-1.76578
ADIRF	-0.611183	10.1243	-3.23288	0.00222388	0.0157366	-1.79162
TNC	0.629412	5.60287	3.22548	0.00227148	0.0159612	-1.81109
NNMT	1.18949	6.78436	3.20617	0.00240037	0.0166154	-1.86181
XPO1	-0.653935	9.67961	-3.19089	0.00250719	0.0171096	-1.9018
CCN1	-0.672476	7.16873	-3.18316	0.00256296	0.0173098	-1.92199
THBS2	0.620939	6.69186	3.15615	0.00276699	0.018208	-1.99226
TRIM22	0.637097	7.3718	3.13854	0.00290819	0.0187842	-2.03787
PMPCB	0.804352	6.38361	3.13753	0.0029165	0.0188278	-2.04049
TSPAN8	0.739259	7.76545	3.12283	0.00303987	0.019335	-2.07843
APOC1	0.761688	8.06604	3.08239	0.003405	0.0208656	-2.1822
IGKV4-1	0.589831	5.95476	3.08193	0.00340945	0.0208822	-2.18339
POSTN	0.829945	5.91275	3.07533	0.0034729	0.0211421	-2.20024
UPB1	-0.59459	8.70047	-3.04784	0.00374926	0.0223512	-2.27016
CCL20	0.788437	4.63715	3.04507	0.00377822	0.0224351	-2.27718
SCGB1D2	0.585178	5.47249	3.0363	0.00387127	0.0228305	-2.29938
COL1A2	0.687559	6.50182	3.02498	0.00399468	0.0232965	-2.328
RAB33A	-0.681446	5.92707	-3.01271	0.00413251	0.023904	-2.35892
LCN2	0.705761	5.493	3.01177	0.00414327	0.0239319	-2.36129
CCL19	0.708842	5.12914	3.00606	0.00420909	0.024203	-2.37564
TREH	-0.755156	7.10912	-2.9867	0.0044395	0.0250437	-2.42417
ANXA1	0.653921	6.88327	2.97069	0.00463897	0.025831	-2.46415
HSPA6	-0.821011	6.64768	-2.96814	0.0046715	0.0259404	-2.47051
RGCC	-0.597469	7.24868	-2.94549	0.00497002	0.0270872	-2.5268
TBPL1	-0.743617	7.82245	-2.9255	0.00524812	0.0282206	-2.57623
DPEP1	-0.614801	10.5895	-2.92266	0.00528877	0.028376	-2.58323
KRT19	0.609796	7.57205	2.88988	0.00577996	0.030074	-2.66374
OLFM4	1.06598	5.09268	2.87343	0.00604193	0.0308929	-2.70387
FGG	0.720458	4.13405	2.82868	0.00681197	0.0336198	-2.8123
FEZ2	0.771162	7.01895	2.82473	0.00688418	0.0338523	-2.82182
LGALS1	0.602561	8.22503	2.78273	0.00769665	0.0363371	-2.9224
HMGCS2	-0.614912	7.7065	-2.75798	0.00821584	0.0379715	-2.98115
AGXT	-0.700057	7.57761	-2.72093	0.00905398	0.0403351	-3.06841
IGKC	1.27682	10.0511	2.54691	0.0141452	0.0540212	-3.46659
IFI27	0.647576	7.81601	2.52397	0.0149832	0.0563481	-3.51762
PLG	-0.656558	10.7368	-2.50529	0.0156988	0.0582766	-3.55891
LUM	0.650445	8.26372	2.46591	0.0173095	0.0628075	-3.64519
AIFM1	0.992446	7.32276	2.38023	0.0213409	0.0727349	-3.82923
SERPINF1	0.592583	7.20034	2.34598	0.0231758	0.0764365	-3.90139
S100A8	1.03111	5.93884	2.28855	0.0265706	0.0840565	-4.02049
FGB	1.0547	5.77526	2.28649	0.0267002	0.0841699	-4.02472
LRP5L	0.96839	5.35681	2.26748	0.027924	0.0869931	-4.06363
